# Supplementary material for: Genome-Wide Association Study Reveals Single Nucleotide Polymorphisms Associated with Tail Length and Tail Kinks in Piglets
Source: Vet Sci. 2025 Feb 24;12(3):198. doi: 10.3390/vetsci12030198 (PMC11946323; doi:10.3390/vetsci12030198)
Supplement: Supplementary file 1 [file vetsci-12-00198-s001.zip]

Archive with 1 entries (1 files):
- vetsci-3468646-supplementary.pdf
